# Supplementary material for: Biological Detoxification of Aflatoxin B1: A Systematic Review of Microbial and Enzymatic Strategies, Mechanisms, and Applications in Food and Feed Systems
Source: Toxins (Basel). 2026 Jul 18;18(7):313. doi: 10.3390/toxins18070313 (PMC13416594; doi:10.3390/toxins18070313)
Supplement: Supplementary file 1 [file toxins-18-00313-s001.zip]

Archive with 2 entries (2 files):
- toxins-4424881 PRISMA_2020_abstract_checklist.pdf
- toxins-4424881 PRISMA_2020_checklist.pdf
